# Supplementary material for: Cerebellar MRI-based radiomics models for identifying mild cognitive impairment: a retrospective multicenter study in Southeast China
Source: Front Aging Neurosci. 2025 Jul 11;17:1566247. doi: 10.3389/fnagi.2025.1566247 (PMC12289699; doi:10.3389/fnagi.2025.1566247)
Supplement: Supplementary file 1 [file Data_Sheet_1.zip]

Archive with 17 entries (10 files):
- The data code20250205/
- The data code20250205/Cerebellar/
- The data code20250205/Cerebellar/assess.m
- The data code20250205/Cerebellar/plot_roc_and_det.m
- The data code20250205/Cerebellar/result_show.m
- The data code20250205/Cerebellar/res_figure_cv/
- The data code20250205/Cerebellar/res_figure_te/
- The data code20250205/Cerebellar/res_rad_task1.mat
- The data code20250205/Cerebellar/res_rad_task2.mat
- The data code20250205/Hippocampal/
- The data code20250205/Hippocampal/assess.m
- The data code20250205/Hippocampal/plot_roc_and_det.m
- The data code20250205/Hippocampal/result_show.m
- The data code20250205/Hippocampal/res_figure_cv/
- The data code20250205/Hippocampal/res_figure_te/
- The data code20250205/Hippocampal/res_rad_task1_20241119.mat
- The data code20250205/Hippocampal/res_rad_task2_20241119.mat
