# Supplementary material for: Cerebellar MRI-based radiomics models for identifying mild cognitive impairment: a retrospective multicenter study in Southeast China
Source: Front Aging Neurosci. 2025 Jul 11;17:1566247. doi: 10.3389/fnagi.2025.1566247 (PMC12289699; doi:10.3389/fnagi.2025.1566247)
Supplement: Supplementary file 1 [file Data_Sheet_1.zip › The data code20250205/Cerebellar/assess.m]

function [auc,acc,sens,spec,ppv,npv,mcc]=assess(Label_predict,Label_golden,Predict)
% %%%%%%%%%%%%%%%%%%%%%%%%%%%%%%%%%%%%%%%%%%%%%%%%%%%%%%%%%%%%%%%%%%%%%%%%
% % Label_predict:·ÖÀàÆ÷Ô¤²â±êÇ©£¬1,2,1*N
% % Label_golden£ºÔ­Ê¼ÕæÕý½ð±ê×¼Öµ£¬1,2,1*N
% % Predict£º·ÖÀàÆ÷¾ö²ßÖµ,scores
% %
% % auc: area under curve ROCÇúÏßÏÂµÄÃæ»ý
% % acc: accuracy ×¼È·ÂÊ
% % sens: sensitivity ÁéÃô¶È
% % spec: specificity ÌØÒì¶È
% % ppv: positive predictive value ÑôÐÔÔ¤²âÂÊ
% % npv: negative predictive valueÒõÐÔÔ¤²âÂÊ
% % mcc: Matthew's correlation coefficient Ïà¹ØÏµÊý 
% %
% % TP:±íÊ¾·ÖÀàÕýÈ·£ºTrue Positive£º±¾À´ÊÇÕýÑùÀý£¬·ÖÀà³ÉÕýÑùÀý¡£
% % FP:False Positive £º±¾À´ÊÇ¸ºÑùÀý£¬·ÖÀà³ÉÕýÑùÀý£¬Í¨³£½ÐÎó±¨¡£
% % FN:False Negative£º±¾À´ÊÇÕýÑùÀý£¬·ÖÀà³É¸ºÑùÀý£¬Í¨³£½ÐÂ©±¨¡£
% % TN: True Negative£º±¾À´ÊÇ¸ºÑùÀý£¬·ÖÀà³É¸ºÑùÀý¡£±íÊ¾·ÖÀà´íÎó£º
% %
% % by£ºÁõÍ©Í© 2016.05.05 liutongtongsh@hotmail.com
% %%%%%%%%%%%%%%%%%%%%%%%%%%%%%%%%%%%%%%%%%%%%%%%%%%%%%%%%%%%%%%%%%%%%%%%%

%%%%%%%%%%%%%%%%%%%%%%%%%%%%%%%%%%%%%%%%%%%%%%%%%%%%%%%%%%%%%%%%%%%%%%%%%%
% test heart scale demo
% load('heart_scale_labelandscores.mat')
% [ auc,acc,sens,spec,ppv,npv,mcc]= assess(predict_label',heart_scale_label',dec_values);
%
% test heart scale ÔÚassessÖÐÌí¼Ó³ÌÐò¶Î  
%     Label_predict(find(Label_predict==1))=2;    
%     Label_predict(find(Label_predict==-1))=1;
%     Label_golden(find(Label_golden==1))=2;
%     Label_golden(find(Label_golden==-1))=1;
%
% heart scale result
% acc =    0.8667
% sens =    0.8083
% spec =    0.9133
% ppv =    0.8818
% npv =    0.8562
% mcc =    0.7298
% auc =    0.9304  
%%%%%%%%%%%%%%%%%%%%%%%%%%%%%%%%%%%%%%%%%%%%%%%%%%%%%%%%%%%%%%%%%%%%%%%%%%
    Label_predict(find(Label_predict==1))=0;
    Label_predict(find(Label_predict==2))=1;
    Label_golden(find(Label_golden==1))=0;
    Label_golden(find(Label_golden==2))=1;


    TP = sum(Label_predict&Label_golden); % real - m, test - m
    FP = sum(Label_predict&~Label_golden);% real - b, test - m
    FN = sum(~Label_predict&Label_golden);% real - m, test - b
    TN = sum(~Label_predict&~Label_golden); % real - b, test - b  
    %ÒªÇólabelÎª0,1
    e=1e-10;

    acc = (TP+TN)/(TP+TN+FP+FN+e);% accuracy ×¼È·ÂÊ
    sens = TP/(TP+FN+e); % sensitivity ÁéÃô¶È
    spec = TN/(TN+FP+e); % specificity ÌØÒì¶È
    ppv = TP/(TP+FP+e); % positive predictive value ÑôÐÔÔ¤²âÂÊ
    npv = TN/(TN+FN+e); % negative predictive valueÒõÐÔÔ¤²âÂÊ
    mcc = (TP*TN-FP*FN)/sqrt((TP+FP)*(TP+FN)*(TN+FP)*(TN+FN)+e);% mcc: Matthew's correlation coefficient Ïà¹ØÏµÊý 

    scale_label=Label_golden';
    dec_values=Predict';
    
%·½·¨Ò» ºÃÓÃµÄ
%    auc = plot_roc( dec_values, scale_label ) %ÒªÇó½øÈ¥µÄscale_labelÊÇ0,1

%·½·¨2 ºÃÓÃµÄ   
   auc = plot_roc_and_det( dec_values, scale_label ); %ÒªÇó½øÈ¥µÄscale_labelÊÇ0,1

end
