# Supplementary material for: Cerebellar MRI-based radiomics models for identifying mild cognitive impairment: a retrospective multicenter study in Southeast China
Source: Front Aging Neurosci. 2025 Jul 11;17:1566247. doi: 10.3389/fnagi.2025.1566247 (PMC12289699; doi:10.3389/fnagi.2025.1566247)
Supplement: Supplementary file 1 [file Data_Sheet_1.zip › The data code20250205/Cerebellar/plot_roc_and_det.m]

function [auc]=plot_roc_and_det( dec_values, scale_label )

    [X,Y,T,AUC] =perfcurve(scale_label,dec_values,'1');
    %[X,Y,T,AUC] = perfcurve(labels,scores,posclass,'param1', val1,'param2',val2,...)
    %labels:Ä¿±ê±êÇ© scores:¾ö²ßÖµ posclass£ºÕýÀà±êÇ©
    %'param'ºÍval¿ÉÒÔ¶¨ÒåXºÍYµÄÊä³öÖµ£¬¾ßÌå¿ÉÒÔ¿´º¯Êý°ïÖú£¬Ä¬ÈÏÊÇ¶¨ÒåXÖáÎªFPR£¬YÖáÎªTPR
    auc=AUC;
    
    
%     figure
%     plot(X,Y,LineWidth=1)
%     hold on
%     plot([0,1],[0,1],'k--',LineWidth=1) % »­Ò»Ìõ¶Ô½ÇÏß£¬´Ó(0,0)µ½(1,1)
%     legend(['AUC=',num2str(AUC,'%.3f')])
%     
%     
%     xlabel('1-specificity'),ylabel('sensitivity'),title('ROC curve');%Êä³öROCÇúÏß
%     set(gca,'FontName','Arial','FontSize',14);
    
    
%     [X,Y] =perfcurve(scale_label,dec_values,'1','xCrit','FPR','yCrit','FNR');
%     %ÖØÐÂ¶¨ÒåÊä³öÖµ£¬'xCrit','FPR'±íÊ¾¶¨ÒåXÊä³öÎªFPR=FP/(TN+FP),ÕâÀïÆäÊµ¾ÍÊÇÄ¬ÈÏÖµ
%     %'yCrit','FNR'±íÊ¾¶¨ÒåyÊä³öÎªFNR=FN/(TP+FN)
% 
%     figure,plot(X,Y),xlabel('fall'),ylabel('miss'),title('DET');%Êä³öDETÇúÏß
end
