# Supplementary material for: Cerebellar MRI-based radiomics models for identifying mild cognitive impairment: a retrospective multicenter study in Southeast China
Source: Front Aging Neurosci. 2025 Jul 11;17:1566247. doi: 10.3389/fnagi.2025.1566247 (PMC12289699; doi:10.3389/fnagi.2025.1566247)
Supplement: Supplementary file 1 [file Data_Sheet_1.zip › The data code20250205/Cerebellar/result_show.m]

clc 
close all
clear all


dataset_name = 'rad_task1';

load(['res_',dataset_name,'.mat'])
[auc,acc,sens,spec,ppv,npv,mcc]=assess(Label_predict,Label_golden,TEMP);
res = [acc,sens,spec,ppv,npv];
[X1,Y1,T1,AUC1] =perfcurve(Label_golden-1,TEMP,'1');
figure
plot(X1,Y1,'r-','LineWidth',2)
hold on
plot([0,1],[0,1],'k--','LineWidth',2) % 
xlabel('1-specificity'),ylabel('sensitivity'),title('ROC curve');%
set(gca,'linewidth',1,'fontsize',16,'fontname','Times');
legend(['AUC=',num2str(AUC1,'%4.4f')],'Location','SouthEast')
saveas(gca,['./res_figure_cv/roc_res_tr_',dataset_name,'.jpg'])
figure
cm = confusionchart(Label_golden-1, Label_predict-1);
cm.FontSize = 14;
saveas(gca,['./res_figure_cv/con_res_tr_',dataset_name,'.jpg'])


clc 
close all
clear all

dataset_name = 'rad_task1';

load(['res_',dataset_name,'.mat'])
[auc,acc,sens,spec,ppv,npv,mcc]=assess(classes+1,testLabel+1,otherOutput);
res = [acc,sens,spec,ppv,npv];
[X1,Y1,T1,AUC1] =perfcurve(testLabel,otherOutput,'1');
figure
plot(X1,Y1,'r-','LineWidth',2)
hold on
plot([0,1],[0,1],'k--','LineWidth',2) % 
xlabel('1-specificity'),ylabel('sensitivity'),title('ROC curve');
set(gca,'linewidth',1,'fontsize',16,'fontname','Times');
legend(['AUC=',num2str(AUC1,'%4.4f')],'Location','SouthEast')
saveas(gca,['./res_figure_te/roc_res_te_',dataset_name,'.jpg'])
figure
cm = confusionchart(testLabel, classes);
cm.FontSize = 14;
saveas(gca,['./res_figure_te/con_res_te_',dataset_name,'.jpg'])


clc 
close all
clear all


dataset_name = 'rad_task2';

load(['res_',dataset_name,'.mat'])
[auc,acc,sens,spec,ppv,npv,mcc]=assess(Label_predict,Label_golden,TEMP);
res = [acc,sens,spec,ppv,npv];
[X1,Y1,T1,AUC1] =perfcurve(Label_golden-1,TEMP,'1');
figure
plot(X1,Y1,'r-','LineWidth',2)
hold on
plot([0,1],[0,1],'k--','LineWidth',2) 
xlabel('1-specificity'),ylabel('sensitivity'),title('ROC curve');%
set(gca,'linewidth',1,'fontsize',16,'fontname','Times');
legend(['AUC=',num2str(AUC1,'%4.4f')],'Location','SouthEast')
saveas(gca,['./res_figure_cv/roc_res_tr_',dataset_name,'.jpg'])
figure
cm = confusionchart(Label_golden-1, Label_predict-1);
cm.FontSize = 14;
saveas(gca,['./res_figure_cv/con_res_tr_',dataset_name,'.jpg'])


clc 
close all
clear all

dataset_name = 'rad_task2';

load(['res_',dataset_name,'.mat'])
[auc,acc,sens,spec,ppv,npv,mcc]=assess(classes+1,testLabel+1,otherOutput);
res = [acc,sens,spec,ppv,npv];
[X1,Y1,T1,AUC1] =perfcurve(testLabel,otherOutput,'1');
figure
plot(X1,Y1,'r-','LineWidth',2)
hold on
plot([0,1],[0,1],'k--','LineWidth',2) % 
xlabel('1-specificity'),ylabel('sensitivity'),title('ROC curve');%
set(gca,'linewidth',1,'fontsize',16,'fontname','Times');
legend(['AUC=',num2str(AUC1,'%4.4f')],'Location','SouthEast')
saveas(gca,['./res_figure_te/roc_res_te_',dataset_name,'.jpg'])
figure
cm = confusionchart(testLabel, classes);
cm.FontSize = 14;
saveas(gca,['./res_figure_te/con_res_te_',dataset_name,'.jpg'])
